# Supplementary material for: Genetic dissection of protein content in cowpea using custom-made NIRS equations and GWAS as a model for nutritional breeding and undergraduate research training
Source: G3 (Bethesda). 2026 Apr 6;16(6):jkag088. doi: 10.1093/g3journal/jkag088 (PMC13232527; doi:10.1093/g3journal/jkag088)
Supplement: jkag088_Supplementary_Data [file jkag088_supplementary_data.zip › Supplementary_Table_1_G3-2026-406678.csv]

Supplementary Table 1. Performance metrics from external validation of crude protein predictions using the Legume Hay (LH) and cowpea-specific NIRS calibration models based on an independent greenhouse
Model	Correlation	R_squared	RMSE	MAE	Bias
Legume Hay	0.768632092	0.590795293	3.551678476	3.398	-3.398
Cowpea-specific	0.827388304	0.684571406	7.684426526	7.586198831	-7.586198831
