# Supplementary material for: Genetic dissection of protein content in cowpea using custom-made NIRS equations and GWAS as a model for nutritional breeding and undergraduate research training
Source: G3 (Bethesda). 2026 Apr 6;16(6):jkag088. doi: 10.1093/g3journal/jkag088 (PMC13232527; doi:10.1093/g3journal/jkag088)
Supplement: jkag088_Supplementary_Data [file jkag088_supplementary_data.zip › Supplementary_Table_2_G3-2026-406678.xlsx]

## Sheet: Candidate Genes
Supplementary Table 2. Candidate genes identified within ±20 kb of significant SNPs associated with crude protein content in cowpea. Sheet 1 includes SNP positions, associated genes, expression data, genomic coordinates, GO terms, and enzyme classifications
SNP	CHR	SNP_POSITION	POS_-20KB	POS_+20KB	ASSOCIATED_GENE	GENE EXPRESSION	GENE_START	GENE_END	GO_TERMS	EC_NUMBER
2_38298	3	24010835	23990835	24030835	VuUCR779.03G183900	basic helix-loop-helix (bHLH) DNA-binding superfamily protein	23994255	23995597	GO:0046983
2_38298	3	24010835	23990835	24030835	VuUCR779.03G184000	RING finger protein 38-like isoform X2 [Glycine max]	24008955	24018000	GO:0005515;GO:0008270
2_47181	11	6424609	6404609	6444609	VuUCR779.11G046700	chitinase A	6406532	6407901	GO:0004553;GO:0005975	EC:3.2.1.14
2_40593	7	9133335	9113335	9153335	VuUCR779.07G072100	cell division cycle protein 48 homolog [Glycine max]	9115518	9120650	GO:0005524;GO:0006281;GO:0006310;GO:0009378;GO:0016787	EC:3.6.4.6
2_40593	7	9133335	9113335	9153335	VuUCR779.07G072100	cell division cycle protein 48 homolog [Glycine max]	9115518	9120650	GO:0005524;GO:0006281;GO:0006310;GO:0009378;GO:0016787	EC:3.6.4.6
2_50469	3	15507085	15487085	15527085	VuUCR779.03G151000		15505566	15506500
2_50469	3	15507085	15487085	15527085	VuUCR779.03G151100	transcription factor bHLH85-like [Glycine max]	15507224	15516699
2_50469	3	15507085	15487085	15527085	VuUCR779.03G151200	hAT family dimerization domain-containing protein	15510873	15511283	GO:0003677
2_49389	1	18708155	18688155	18728155	VuUCR779.01G079900	nudix hydrolase homolog 12	18702936	18707243	GO:0016787
2_49389	1	18708155	18688155	18728155	VuUCR779.01G080000	ethylene-responsive transcription factor 4 [Glycine max]	18725346	18726495	GO:0003677;GO:0003700;GO:0006355
2_43868	1	28749603	28729603	28769603	VuUCR779.01G154000	ethylene-responsive transcription factor 7-like [Glycine max]	28734258	28737304	GO:0003677;GO:0003700;GO:0006355;GO:0007275
2_43868	1	28749603	28729603	28769603	VuUCR779.01G154100	ATP binding/protein serine/threonine kinase [Glycine max]	28756908	28763186	GO:0004672;GO:0004713;GO:0005515;GO:0005524;GO:0006468	EC:2.7.11.1
2_20380	3	36377388	36357388	36397388	VuUCR779.03G245800	RING zinc finger protein	36369316	36371430	GO:0005515;GO:0008270
2_20380	3	36377388	36357388	36397388	VuUCR779.03G245900	MYB transcription factor MYB51 [Glycine max]	36375647	36376693	GO:0003677
2_20380	3	36377388	36357388	36397388	VuUCR779.03G246000	MYB transcription factor MYB57 [Glycine max]	36384957	36385808	GO:0003677
2_20380	3	36377388	36357388	36397388	VuUCR779.03G246100		36388836	36389731
2_40593	7	9133335	9113335	9153335	VuUCR779.07G072100	cell division cycle protein 48 homolog [Glycine max]	9115518	9120650	GO:0005524;GO:0006281;GO:0006310;GO:0009378;GO:0016787	EC:3.6.4.6
2_41027	10	26503389	26483389	26523389	VuUCR779.10G100600	alpha-galactosidase 2	26487342	26490645	GO:0003824;GO:0004553;GO:0005975	EC:3.2.1.22
2_41027	10	26503389	26483389	26523389	VuUCR779.10G100700		26518387	26518965

## Sheet: Functional Annotation
Sheet 2: Gene Ontology (GO) molecular function annotations for the associated genes
TermID	Molecular function
GO:0003677	DNA binding
GO:0003700	DNA-binding transcription factor activity
GO:0003824	catalytic activity
GO:0004553	hydrolase activity, hydrolyzing O-glycosyl compounds
GO:0004672	protein kinase activity
GO:0004713	protein tyrosine kinase activity
GO:0005515	protein binding
GO:0005524	ATP binding
GO:0008270	zinc ion binding
GO:0009378	four-way junction helicase activity
GO:0016787	hydrolase activity
GO:0046983	protein dimerization activity
TermID	Biological processes
GO:0005975	carbohydrate metabolic process
GO:0006310	DNA recombination
GO:0006281	DNA repair
GO:0006355	regulation of DNA-templated transcription
GO:0006468	protein phosphorylation
GO:0007275	multicellular organism development
